# Supplementary material for: Quantitative Proteomics Reveals that GmENO2 Proteins Are Involved in Response to Phosphate Starvation in the Leaves of Glycine max L
Source: Int J Mol Sci. 2021 Jan 18;22(2):920. doi: 10.3390/ijms22020920 (PMC7831476; doi:10.3390/ijms22020920)
Supplement: Supplementary file 1 [file ijms-22-00920-s001.zip]

Archive with 4 entries (3 files):
- supplementary files/Table S1Differential expressed proteins in soybean leaves under LP condition.xlsx
- supplementary files/Table S2. Alignment of the amino acid sequences of ENO proteins in Arabidopsis, rice and soybean.txt
- supplementary files/Table S3 List of primers used in this study.docx
- supplementary files/
