# Supplementary material for: Quantitative Proteomics Reveals that GmENO2 Proteins Are Involved in Response to Phosphate Starvation in the Leaves of Glycine max L
Source: Int J Mol Sci. 2021 Jan 18;22(2):920. doi: 10.3390/ijms22020920 (PMC7831476; doi:10.3390/ijms22020920)
Supplement: Supplementary file 1 [file ijms-22-00920-s001.zip › supplementary files/Table S2. Alignment of the amino acid sequences of ENO proteins in Arabidopsis, rice and soybean.txt]

                            1        10        20        30        40        50        60
                            |        |         |         |         |         |         | 
        >AT1G74030 AtENO1   ------------MALTTKPHHLQRSFLSPSRVSGERYLESAPSCLRFRRSGVQCSVVAKE
        >AT2G29560 AtENOC   ----------------MSVQEYLDKHMLSRKIEDAVNAAVRAKTSDPVLFIANHLKKAVS
        >AT2G36530 AtENO2   -----------------------------------------------------------M
 >Glyma.02G304200 GmENOCa   ----------------MSVQDYLDKHMLSRKLEDAVNAAVRAKTSDPVLFISNHMRKAVQ
 >Glyma.03G190500 GmENO2c   -----------------------------------------------------------M
 >Glyma.04G144300 GmENO1b   MALNLIHRPATKPPSSSSSFVTPRPLRTTQSIPVRNSRRSIAVRAAATEAPVATITAARE
 >Glyma.06G208200 GmENO1c   -MALNLTHQPAIKAPSSSSFAASRPLRAPQSVPLRSPQRSLAVRAAATESPAPAVTAVRE
 >Glyma.09G153900 GmENO2a   -----------------------------------------------------------M
 >Glyma.14G009600 GmENOCb   ----------------MSVQDYLDKHMLSRKLEDAVNAAVRAKTSDPVLFISNHMRKAVQ
 >Glyma.15G207600 GmENO1a   ------------------------------------------------------------
 >Glyma.16G204600 GmENO2b   -----------------------------------------------------------M
 >Glyma.19G190900 GmENO2d   -----------------------------------------------------------M
  >LOC_Os03g14450 OsENO2b   ----------------------------------------------------------MA
   >LOC_Os03g15950 OsENOC   ----------------MSVQEYLEKHLLSRKIEEAVNAAVRAKAPDPVLFISNHMRRAAP
  >LOC_Os06g04510 OsENO2c   ----------------------------------------------------------MA
   >LOC_Os09g20820 OsENO1   ------------MAHRLLLPTNPLLPPGTGTATPRRRPVAATVRAALATSAEEARAATGA
   LOC_Os10g08550 OsENO2a   ------------------------MSRIHRNPTLLAPTPSPSSIPPLLEPSRSSPPPPMA

        >AT1G74030 AtENO1   CRVKGVKARQIIDSRGNPTVEVDLITDD--LYRSAVPSGASTGIYEALELRDGDKSVYGG
        >AT2G29560 AtENOC   SVITKVKARQILDSRGIPTVEVDLHTNKGVF-RASVPSGDSSGTYEAIELRDGDKGMYLG
        >AT2G36530 AtENO2   ATITVVKARQIFDSRGNPTVEVDIHTSNGIKVTAAVPSGASTGIYEALELRDGGSD-YLG
 >Glyma.02G304200 GmENOCa   SVITKIKARQILDSRGIPTVEVDLHTNKGVF-RASVPSGNSTSMYEAVELRDGDKGVYLG
 >Glyma.03G190500 GmENO2c   ATIVSIKARQIFDSRGNPTVEVDLTCSDGTFARAAVPSGASTGIYEALELRDGGSD-YLG
 >Glyma.04G144300 GmENO1b   CRVKSVKARQIVDSRGNPTVEVDLVT-DGLF-RAAVPSGASTGIYEALELRDGDKSVYGG
 >Glyma.06G208200 GmENO1c   CKVKSVKARQIVDSRGNPTVEVDLVAN-GLF-RSAVPSGASTGIYEALELRDGDKSVYGG
 >Glyma.09G153900 GmENO2a   ATIKAVKARQIFDSRGNPTVEVDVILSDGSFHRAAVPSGASTGVYEALELRDGGSD-YLG
 >Glyma.14G009600 GmENOCb   SVITKIKARQILDSRGIPTVEVDLHTNKGVF-RASVPSGNSTSMYEAVELRDGDKGVYLG
 >Glyma.15G207600 GmENO1a   ------------------------------------------------------------
 >Glyma.16G204600 GmENO2b   ATIKAVKARQIFDSRGNPTVEVDVILSDGTFHRAAVPSGASTGVYEALELRDGGSD-YLG
 >Glyma.19G190900 GmENO2d   ATIVSIKARQIFDSRGNPTVEVDLTCSDGTFARAAVPSGASTGIYEALELRDGGSD-YLG
  >LOC_Os03g14450 OsENO2b   ATIQSVKARQIFDSRGNPTVEVDICCSDGTFARAAVPSGASTGVYEALELRDGGSD-YLG
   >LOC_Os03g15950 OsENOC   AVITSVRARQILDGRGEPAVEVSLHTNKAVHRASAAAADAPEGA-AADAVRDAEKRKLLA
  >LOC_Os06g04510 OsENO2c   VTIQSVKARQIFDSRGNPTVEVDVGLSDGSFARGAVPSGASTGIYEALELRDGGSD-YLG
   >LOC_Os09g20820 OsENO1   EVVRSIRARQIVDSRGNPTVEVDLVAGDGRLHRSAVPSGASTGIYEALELRDGDGAAYGG
   LOC_Os10g08550 OsENO2a   ATIVSVKARQIFDSRGNPTVEVDVCCSDGTFARAAVPSGASTGVYEALELRDGGSD-YLG

        >AT1G74030 AtENO1   KGVLQAIKNINELVAPKLIGVDVRNQADVDALML-ELDGTPN-----KSKLGANAILGVS
        >AT2G29560 AtENOC   NSVAKAVKNINEKISEALIGMDPKLQGQIDQAMI-DLDKTEK-----KSELGANAILAVS
        >AT2G36530 AtENO2   KGVSKAVGNVNNIIGPALIGKDPTQQTAIDNFMVHELDGTQNEWGWCKQKLGANAILAVS
 >Glyma.02G304200 GmENOCa   NGVAKAVKNINDKISEALIGMDPTLQSQIDQAMI-DLDKTEK-----KGELGANAILAVS
 >Glyma.03G190500 GmENO2c   KGVSKAVDNVNTIIAPALVGKDPTQQTAIDNLMVQQLDGTVNEWGWCKQKLGANAILAVS
 >Glyma.04G144300 GmENO1b   KGVLNAVRNINEVLAPILVGVDVRNQADVDAIML-EIDGTPN-----KSKLGANAILGVS
 >Glyma.06G208200 GmENO1c   KGVLNAVRNINEVLAPKLVGVDVRNQADVDAIML-EIDGTPN-----KSKLGANAILGVS
 >Glyma.09G153900 GmENO2a   KGVLKAVENVNSIIAPALLGKDPTKQTEIDNFMVQQLDGTVNEWGWCKQKLGANAILAVS
 >Glyma.14G009600 GmENOCb   NGVAKAVKNINDKISEALIGMDPTLQSQIDQAMI-DLDKTEK-----KGELGANAILAVS
 >Glyma.15G207600 GmENO1a   -----------------MALCLSRNQANVDAIML-EIDGTPN-----KSKLWANAILGVS
 >Glyma.16G204600 GmENO2b   KGVLKAVENVNSIIAPALLGKDPTKQTEIDNFMVQQLDGTVNEWGWCKQKLGANAILAVS
 >Glyma.19G190900 GmENO2d   KGVSKAVDNVNTVIGPALIGKDPTEQTAIDNLMVQQLDGTVNEWGWCKQKLGANAILAVS
  >LOC_Os03g14450 OsENO2b   KGVLKAVDNVNSIIGPALIGKDPTEQTVIDNFMVQQLDGTKNEWGWCKQKLGANAILAVS
   >LOC_Os03g15950 OsENOC   RAVADAVRVINDKVSEALVGMDPQQQSQIDQAIM-DLDKAHH-----KAEIGVNSMLAVS
  >LOC_Os06g04510 OsENO2c   KGVLKAVSNVNTIIGPALIGKDPTEQVDIDNFMVQQLDGTSNNWGWCKQKLGANAILAVS
   >LOC_Os09g20820 OsENO1   KGVLNAVRNINEVIAPKLVGVDVRNQSDVDAIML-DIDGTPN-----KSKLGANAILGVS
   LOC_Os10g08550 OsENO2a   KGVSKAVDNVNSVIAPALIGKDPTSQAELDNFMVQQLDGTKNEWGWCKQKLGANAILAVS

        >AT1G74030 AtENO1   -----LSVCRAGAGAKGVPLYKHIQETSGTKELVMPVPAFNVINGGSHAGNSLAMQEFMI
        >AT2G29560 AtENOC   -----IAACKAGAAEKEVPLCKHLSDLSGRANMVLPVPAFTVLSGGKHASNTFAIQEIMI
        >AT2G36530 AtENO2   -----LAVCKAGAVVSGIPLYKHIANLAGNPKIVLPVPAFNVINGGSHAGNKLAMQEFMI
 >Glyma.02G304200 GmENOCa   -----IAACKAGAAEKEVPLYKHIADLSGKTSPTLPVPAFTVISGGKHAGSNLAIQEIMI
 >Glyma.03G190500 GmENO2c   -----LAVCKAGAAVLKVPLYKHIANIAGNKKLVLPVPAFNVINGGSHAGNKLAMQEFMV
 >Glyma.04G144300 GmENO1b   -----LSVCRAGAGAKGVPLYRHIQEISGTKELVMPVPAFNVINGGSHAGNNLAMQEFMI
 >Glyma.06G208200 GmENO1c   -----LSVCRAGAGAKGVPLYKHIQEISGTKELVMPVPAFNVINGGSHAGNNLAMQEFMI
 >Glyma.09G153900 GmENO2a   -----LAVCKAGAAVKKIPLYKHIANLAGNKTLVLPVPSFNVINGGSHAGNKLAMQEFMI
 >Glyma.14G009600 GmENOCb   -----IAACKAGAAEKEVPLYKHIADLSGKTSPTLPVPAFTVISGGKHAGSNLAIQEIMI
 >Glyma.15G207600 GmENO1a   LSGVTLSVCRAGAGAKGVPLYRHIKEISGTKELAMPVPNFNVINGGSHAGNNLAMQEFMI
 >Glyma.16G204600 GmENO2b   -----LAVCKAGAAVKKIPLYKHIANLAGNKTLVLPVPSFNVINGGSHAGNKLAMQEFMI
 >Glyma.19G190900 GmENO2d   -----LAVCKAGASVLKIPLYKHIANIAGNKKLVLPVPAFNVINGGSHAGNKLAMQEFMV
  >LOC_Os03g14450 OsENO2b   -----LALCKAGAIIKKIPLYQHIANLAGNKQLVLPVPAFNVINGGSHAGNKLAMQEFMI
   >LOC_Os03g15950 OsENOC   -----IAACKAGAAEKEVPLYKHIAELVGKSATTLPIPAITVINGGTHAGNSLPIQEIMI
  >LOC_Os06g04510 OsENO2c   -----LAVCKAGAMVKKIPLYQHIANLAGNKTLVLPVPAFNVINGGSHAGNKLAMQEFMI
   >LOC_Os09g20820 OsENO1   -----LSVCRAGAGAKEVPLYKHIQELAGTKELVMPVPAFNVINGGSHAGNNLAMQEFML
   LOC_Os10g08550 OsENO2a   -----LAICKAGAIIKKIPLYQHIANLAGNKQLVLPVPAFNVINGGSHAGNKLAMQEFMI

        >AT1G74030 AtENO1   LPVGATSFSEAFQMGSEVYHTLKGIIKTKYGQDACNVGDEGGFAPNVQDNREGLVLLIDA
        >AT2G29560 AtENOC   LPIGASRFEEALQWGSETYHHLKAVISEKNGGLGCNVGEDGGLAPDISSLKEGLELVKEA
        >AT2G36530 AtENO2   LPVGAASFKEAMKMGVEVYHHLKSVIKKKYGQDATNVGDEGGFAPNIQENKEGLELLKTA
 >Glyma.02G304200 GmENOCa   LPIGASKFEEALRMGTETYHHLKAVITEKYGAHNCNVGEDGGFAPNISSFREALDLVKEA
 >Glyma.03G190500 GmENO2c   LPVGASSFKEAMKMGVEVYHNLKSVIKKKYGQDAVNVGDEGGFAPNIQENKEGLELLKTA
 >Glyma.04G144300 GmENO1b   LPVGATSFAEALRMGSEVYHVLKGIIKAKYGQDACNVGDEGGFAPNVQDNREGLVLLMDA
 >Glyma.06G208200 GmENO1c   LPVGATSFAEAFRMGSEVYHVLKGIIKAKYGQDACNVGDEGGFAPNVQDNREGLVLLMDA
 >Glyma.09G153900 GmENO2a   LPVGASSFKEAMKMGVEVYHHLKAVIKKKYGQDATNVGDEGGFAPNIQENQEGLELLKTA
 >Glyma.14G009600 GmENOCb   LPIGASKFEEALRMGTETYHHLKAVITEKYGAHNCNVGEDGGFAPNISSFREALDLVKEA
 >Glyma.15G207600 GmENO1a   LLVGAQL--HLLRLSAWAVKGYKA----KYGQDACNVGDDGGFAPNVQDNR---------
 >Glyma.16G204600 GmENO2b   LPVGASSFKEAMKMGVEVYHHLKAVIKKKYGQDATNVGDEGGFAPNIQENKEGLELLKTA
 >Glyma.19G190900 GmENO2d   LPVGASSFKEAMKMGVEVYHNLKSVIKKKYGQDAINVGDEGGFAPNIQENKEGLELLKTA
  >LOC_Os03g14450 OsENO2b   LPTGASSFKEAMKMGVEVYHNLKSVIKKKYGQDATNVGDEGGFAPNIQENKEGLELLKTA
   >LOC_Os03g15950 OsENOC   LPVGAKNFEEAMQMGSETYHHLKDIILEKYGSNSCNIGDDGGFAPNISSITEGLDLVIEA
  >LOC_Os06g04510 OsENO2c   LPTGASSFKEAMKMGVEVYHHLKSIIKKKYGQDATNVGDEGGFAPNIQENKEGLELLKAA
   >LOC_Os09g20820 OsENO1   LPVGASSFSEALRMGSEVYHALKGIIKAKYGQDACNVGDEGGFAPNVQDNREGLVLLMDA
   LOC_Os10g08550 OsENO2a   LPTGAASFKEAMKMGVEVYHNLKSVIKKKYGQDATNVGDEGGFAPNIQENKEGLELLKTA

        >AT1G74030 AtENO1   IEKAGYTGKIKIGMDVAASEFFMK-DGRYDLNFKKQPNDGAHVLSAESLADLYREFIKDF
        >AT2G29560 AtENOC   INRTGYNDKIKIAIDIAATNFCL--GTKYDLDIKSPNKSGQNFKSAEDMIDMYKEICNDY
        >AT2G36530 AtENO2   IEKAGYTGKVVIGMDVAASEFYSE-DKTYDLNFKEENNNGSQKISGDALKDLYKSFVAEY
 >Glyma.02G304200 GmENOCa   ISRAGYDEKIKIALDVAATDFCI--GKRYDLDFQSPQKSGQNFKSAEDMIDLYKELCSEY
 >Glyma.03G190500 GmENO2c   IAKAGYTGKVVIGMDVAASEFYKE-DKTYDLNFKEDNNDGSQKISGDALKDLYKSFVTEY
 >Glyma.04G144300 GmENO1b   IDKAGYTGKIKIGMDVAASEFYTK-DGKYDLNFKKQPNDGAHVHSAQSLGQLYKDFVKEF
 >Glyma.06G208200 GmENO1c   IEKAGYTGKIKIGMDVAASEFYTK-DGKYDLNFKKQPNDGAHVHSAQSLGQLYKDFVKEF
 >Glyma.09G153900 GmENO2a   IAKAGYTGKVVIGMDVAASEFYDNKDKTYDLNFKEENNDGSQKISGDSLKNVYKSYVTDY
 >Glyma.14G009600 GmENOCb   ISRTGYNEKIKIALDVAATNFCI--GKRYDLDFQSPQKSGQNFKSAEDMIELFKELCSEY
 >Glyma.15G207600 GmENO1a   --------RIKIGMDVAASEFYTK-DGKYDLNFKKQPNDGAHVHSAQSLGQLYKDFVKEF
 >Glyma.16G204600 GmENO2b   IAKAGYTGKVVIGMDVAASEFYDNKDKTYDLNFKEENNDGSQKISGDSLKNVYKSYVTDY
 >Glyma.19G190900 GmENO2d   IAKAGYTGKVVIGMDVAASEFYKE-DKTYDLNFKEDNNDGSQRISGDALKDLYKSFVSEY
  >LOC_Os03g14450 OsENO2b   IEKAGYTGKVVIGMDVAASEFYTE-DQTYDLNFKEENNDGSQKISGDSLKNVYKSFVSEY
   >LOC_Os03g15950 OsENOC   INRAGYNGRIKLAIDVAATDFCM--GNKYDMEFKFAEKSGQGFKTADDLIEIYSQLCSEY
  >LOC_Os06g04510 OsENO2c   IAKAGYTGKVVIGMDVAASEFYSEKDKTYDLNFKEDNNDGSHKISGDSLKDVYKSFVSEY
   >LOC_Os09g20820 OsENO1   IEKAGYSGKIKIGMDVAASEFLTK-DGSYDLNFKNQPNDGAHVLSAQRLCDLYKEFVKDF
   LOC_Os10g08550 OsENO2a   IEKAGYTGKVVIGMDVAASEFYNDKDKTYDLNFKEENNDGSQKISGDSLKNVYKSFVSEY

        >AT1G74030 AtENO1   PIVSIEDPFDQDDWSSWASLQSSVD--IQLVGDDLLVTNPKRIAEAIKKQSCNALLLKVN
        >AT2G29560 AtENOC   PIVSIEDPFDKEDWEH-TKYFSSLGI-CQVVGDDLLMSNSKRVERAIQESSCNALLLKVN
        >AT2G36530 AtENO2   PIVSIEDPFDQDDWEHYAKMTTECGTEVQIVGDDLLVTNPKRVAKAIAEKSCNALLLKVN
 >Glyma.02G304200 GmENOCa   PIVSIEDPFDKEDWEH-IKHISSLGI-CQVVGDDLLMSNAKRIERAITESACNALLLKVN
 >Glyma.03G190500 GmENO2c   PIVSIEDPFDQDDWEHYAKLTAEVGTNVQIVGDDLLVTNPKRVQKAIDTKACNALLLKVN
 >Glyma.04G144300 GmENO1b   PIVSIEDPFDQDDWGSWASLLASVD--IQLVGDDLLVTNPKRIAEAIKKKACNGLLLKVN
 >Glyma.06G208200 GmENO1c   PIVSIEDPFDQDDWGSWASLLSSVD--IQLVGDDLLVTNPKRIAEAIQKKACNGLLLKVN
 >Glyma.09G153900 GmENO2a   PIVSIEDPFDQDDWEHYAKLTAEVGQQVQIVGDDLLVTNPKRVEKAIKEKACNALLLKVN
 >Glyma.14G009600 GmENOCb   PIVSIEDPFDREDWEH-IKHISSLGI-CQVVGDDLLMSNAKRIERAITESACNALLLKVN
 >Glyma.15G207600 GmENO1a   PIVSIEDPFDQDDWGSWASLLASVD--IQLVGDDLLVTNPKRIVEAIKKKACNGLLQKVN
 >Glyma.16G204600 GmENO2b   PIVSIEDPFDQDDWEHYAKLTAEVGQQVQIVGDDLLVTNPKRVEKAIKEKACNALLLKVN
 >Glyma.19G190900 GmENO2d   PIVSIEDPFDQDDWEHYAKLTAEVGANVQIVGDDLLVTNPKRVQKAIDTKACNALLLKVN
  >LOC_Os03g14450 OsENO2b   PIVSIEDPFDQDDWVHYAKMTEEIGDQVQIVGDDLLVTNPTRVAKAIKDKACNALLLKVN
   >LOC_Os03g15950 OsENOC   PLVSIEQPFDKDDWEHSKKFTTL--ELCQVVGDDLLMSDPERIKRAVNEYTCNALVLKAN
  >LOC_Os06g04510 OsENO2c   PIVSIEDPFDQDDWATYAKLTDEIGQQVQIVGDDLLVTNPTRVAKAISEKTCNALLLKVN
   >LOC_Os09g20820 OsENO1   PIVSIEDPFDQDDWSSWASLQSSVN--IQIVGDDLLVTNPKRIAEAIGKKACNALLLKVN
   LOC_Os10g08550 OsENO2a   PIVSIEDPFDQDDWEHYAKMTAEIGEQVQIVGDDLLVTNPTRVAKAIQEKSCNALLLKVN

        >AT1G74030 AtENO1   QIGTVTESIQAALDSKAAGWGVMVSHRSGETEDNFIADLSVGLASGQIKTGAPCRSERLS
        >AT2G29560 AtENOC   QIGTVTEAIEVVKMARDAQWGVVTSHRCGETEDSFISDLSVGLATGVIKAGAPCRGERTM
        >AT2G36530 AtENO2   QIGSVTESIEAVKMSKKAGWGVMTSHRSGETEDTFIADLAVGLSTGQIKTGAPCRSERLA
 >Glyma.02G304200 GmENOCa   QVGTITEVIEVVKLAKEAHWGVVTSHRCGETIDSFIADLSVGLASGVIKAGAPCRGERLE
 >Glyma.03G190500 GmENO2c   QIGSVTESIEAVRMSKKAGWGVMASHRSGETEDTFIADLSVGLATGQIKTGAPCRSERLA
 >Glyma.04G144300 GmENO1b   QIGTVTESIQAALDSKAAGWGVMVSHRSGETEDNFIADLSVGLASGQIKTGAPCRSERLA
 >Glyma.06G208200 GmENO1c   QIGTVTESIQAALDSKAAGWGVMVSHRSGETEDNFIADLSVGLASGQIKTGAPCRSERLA
 >Glyma.09G153900 GmENO2a   QIGSVTESIEAVRMSKQAGWGVMASHRSGETEDTFIADLSVGLATGQIKTGAPCRSERLA
 >Glyma.14G009600 GmENOCb   QVGTVTEVIEVVKLAKEAHWGVVTSHRCGETIDSFIADLSVGLASGVIKAGAPCRGERLE
 >Glyma.15G207600 GmENO1a   KIGTVIESIQAALDAKAAGWGVMVSHWSGETEDNLIADLSI--KTG----GAPCRSEQLA
 >Glyma.16G204600 GmENO2b   QIGSVTESIEAVRMSKQAGWGVMASHRSGETEDTFIADLSVGLATGQIKTGAPCRSERLA
 >Glyma.19G190900 GmENO2d   QIGSVTESIEAVRMSKKAGWGVMASHRSGETEDTFIADLSVGLATGQIKTGAPCRSERLA
  >LOC_Os03g14450 OsENO2b   QIGSVTESIEAVKMSKRAGWGVMTSHRSGETEDTFIADLAVGLSTGQIKTGAPCRSERLA
   >LOC_Os03g15950 OsENOC   QVGTVTEAIEVVRQAKDAHWGVMVSHRSGDTDDSFIADLAVGAAAGQIKAGAPCRGECLS
  >LOC_Os06g04510 OsENO2c   QIGSVTESIEAVRMSKRAGWGVMASHRSGETEDTFIADLSVGLSTGQIKTGAPCRSERLA
   >LOC_Os09g20820 OsENO1   QIGTVTESIQAALDSKAAGWGVMVSHRSGETEDNFIADLAVGLASGQIKTGAPCRSERLA
   LOC_Os10g08550 OsENO2a   QIGSVTESIEAVKMSKRAGWGVMTSHRSGETEDTFIADLAVGLATGQIKTGAPCRSERLA

        >AT1G74030 AtENO1   KYNQLLRIEEELGNVR-YAGEAFRSP----
        >AT2G29560 AtENOC   KYNQLLRIEEELGDQAVYAGEDWKLSL---
        >AT2G36530 AtENO2   KYNQLLRIEEELGSEAIYAGVNFRKPVEPY
 >Glyma.02G304200 GmENOCa   KYNQLLRIEEELGDQAVYAGEDWRQ-----
 >Glyma.03G190500 GmENO2c   KYNQLLRIEEELGAEAVYAGANFRTPVEPY
 >Glyma.04G144300 GmENO1b   KYNQLLRIEEELGSVR-YAGETFRSP----
 >Glyma.06G208200 GmENO1c   KYNQLLRIEEELGSVQ-YAGEAFRSP----
 >Glyma.09G153900 GmENO2a   KYNQLLRIEEELGSAAVYAGAKFRAPVEPY
 >Glyma.14G009600 GmENOCb   KYNQLLRIEEELGDQAVYASEDWRQ-----
 >Glyma.15G207600 GmENO1a   KYNQLLRIEEELGSVQ-YAGETFRSP----
 >Glyma.16G204600 GmENO2b   KYNQLLRIEEELGSAAVYAGAKFRAPVEPY
 >Glyma.19G190900 GmENO2d   KYNQLLRIEEELGAEAVYAGANFRTPVEPY
  >LOC_Os03g14450 OsENO2b   KYNQLLRIEEELGAAAVYAGAKFRAPVEPY
   >LOC_Os03g15950 OsENOC   KYNQLLRIEEELGSDGVYAGENWRTTASTS
  >LOC_Os06g04510 OsENO2c   KYNQLLRIEEELGDAAVYAGEKFRAPVEPY
   >LOC_Os09g20820 OsENO1   KYNQLLRIEMELGNVR-YAGEAFRSP----
   LOC_Os10g08550 OsENO2a   KYNQLLRIEEELGAAAVYAGAKFRAPVEPY
